# Supplementary material for: Loss of RET Promotes Mesenchymal Identity in Neuroblastoma Cells
Source: Cancers (Basel). 2021 Apr 15;13(8):1909. doi: 10.3390/cancers13081909 (PMC8071449; doi:10.3390/cancers13081909)
Supplement: Supplementary file 1 [file cancers-13-01909-s001.zip]

Archive with 1 entries (1 files):
- cancers-1113255-supplementary.pdf
